# Supplementary material for: Concomitant Assessment of Oral and Gastric Microbiota Composition in Autoimmune Gastritis Patients: A Case–Control Study
Source: Microorganisms. 2026 Mar 31;14(4):789. doi: 10.3390/microorganisms14040789 (PMC13118387; doi:10.3390/microorganisms14040789)
Supplement: Supplementary file 1 [file microorganisms-14-00789-s001.zip]

Archive with 2 entries (2 files):
- microorganisms-4185865-supplementary figures.pdf
- microorganisms-4185865-supplementary table.pdf
